# Supplementary material for: The Transcription Factor CaNAC81 Is Involved in the Carotenoid Accumulation in Chili Pepper Fruits
Source: Plants (Basel). 2025 Jul 8;14(14):2099. doi: 10.3390/plants14142099 (PMC12298505; doi:10.3390/plants14142099)
Supplement: Supplementary file 1 [file plants-14-02099-s001.zip]

Archive with 5 entries (4 files):
- plants-3683601-supplementary-re1/
- plants-3683601-supplementary-re1/FigS1.pdf
- plants-3683601-supplementary-re1/FigS2.pdf
- plants-3683601-supplementary-re1/FigS3.pdf
- plants-3683601-supplementary-re1/Supplementary Tables.xlsx
