# Supplementary material for: The Transcription Factor CaNAC81 Is Involved in the Carotenoid Accumulation in Chili Pepper Fruits
Source: Plants (Basel). 2025 Jul 8;14(14):2099. doi: 10.3390/plants14142099 (PMC12298505; doi:10.3390/plants14142099)
Supplement: Supplementary file 1 [file plants-14-02099-s001.zip › plants-3683601-supplementary-re1/Supplementary Tables.xlsx]

## Sheet: Table S1
Table S1. Localization of putative binding sites to CaNAC81 TF on the promoter region of carotenoid biosynthesis genes
Promoter	Matrix ID	Family	Position	Strand	Similar Score	Hit Sequence
PSY1	TFmatrixID_0382	NAC; NAM	-282	Negative	1	ttTTGACtc
PSY1	TFmatrixID_0382	NAC; NAM	-696	Negative	1	ttTTGACtc
PSY1	TFmatrixID_0382	NAC; NAM	-903	Negative	1	ttTTGACtc
PSY1	TFmatrixID_0382	NAC; NAM	-1317	Negative	1	ttTTGACtc
PSY1	TFmatrixID_0382	NAC; NAM	-1526	Negative	1	tgTTGACtc
PSY1	TFmatrixID_0382	NAC; NAM	-1732	Negative	1	ttTTGACtc
PSY1	TFmatrixID_0382	NAC; NAM	-2425	Negative	1	agTTGACta
PSY1	TFmatrixID_0382	NAC; NAM	-2674	Negative	1	atTTGACcg
CRTISO2	TFmatrixID_0382	NAC; NAM	-702	Positive	1	taGTCAAaa
CRTISO2	TFmatrixID_0383	NAC; NAM	-1222	Negative	0.99	ttTACGTtaa
BCH	TFmatrixID_0381	NAC; NAM	-1971	Positive	0.97	ttTACGTa
BCH	TFmatrixID_0382	NAC; NAM	-2156	Negative	1	gtTTGACtt
CCS	TFmatrixID_0381	NAC; NAM	-699	Positive	0.97	ttTACGTa
CCS	TFmatrixID_0382	NAC; NAM	-376	Positive	1	tgGTCAAtg
CCS	TFmatrixID_0382	NAC; NAM	-562	Negative	1	atTTGACct
CCS	TFmatrixID_0382	NAC; NAM	-1050	Positive	1	caGTCAAat

## Sheet: Table S2
Table S2. Location of putative binding sites to regulatory elements on the promoter region of CaNAC81 TF gene
cis-element	Number of bindind sites	Location (s)	Strand	Sequence
ABRE	4	2353	Positive	ACGTG
		2222	Negative
		124	Positive
		123	Negative
GARE	1	1037	Negative	TAACAAR
LTR	2	2323	Negative
		1348	Positive	ACCGACA
W-box	13	2377	Positive	TGACY
		2243	Positive
		1481	Negative
		1443	Negative
		1344	Negative
		1232	Negative
		1124	Negative
		1058	Positive
		920	Negative
		827	Positive
		734	Negative
		183	Positive
		103	Positive

## Sheet: Table S3
Table S3. Primer pairs used in this study
Target	Primer name	Sequence (5´- 3´)	Tm (°C)	Application	Reference
CaNAC81	NAC72vF	ATTCTAGACCTCTTATGCCTGGTTTACGC	58.4	VIGS assay	Designed for this study
	NAC72vR	ATGAGCTCCTGATTCCGCTTTCAACTTCTT
CaNAC81	Nac72qPCR-D	GCTGCTTCTTCGACGACTTCTTCT	61	qPCR	Designed for this study
	Nac72qPCR-R	ATTGGTTTGAGCCCTGCGAGTATC
Elongation factor alpha	EF1-aF	CTCAAGAAGGTCGGTTACAAC	63	qPCR	[1]
	EF1-aR	CTGGTCGAGAGCCTCAAG
Actin	ActinF	GCCTAGAAATTTGAGCCTCATT	63	qPCR	[1]
	ActinR	AAGATGGTATTGTTGCTGATGG
PSY	Forward	TCTCAAACGGGACAGGATTC	60	qPCR	[2]
	Reverse	CCACCTTTGTTTTCCACCTC
BCH	Forward	GCATATGCACGAGTCACACC	61	qPCR	[2]
	Reverse	GGGATGAGGCCTTTATGGTT
CCS	Forward	TCTATCCGAAGGCCACAAAC	60	qPCR	[2]
	Reverse	CGCGGATTCCTCAAAATG
PSY, Phytoene Synthase, BCH, Beta-carotene hydroxylase, CCS, Capsanthin Capsorubin Synthase
1. Arce-Rodriguez, M. L.; Ochoa-Alejo, N., An R2R3-MYB Transcription Factor Regulates Capsaicinoid Biosynthesis. Plant Physiol. 2017, 174, 1359-1370, doi:10.1104/pp.17.00506.
2. Martinez-Lopez, L. A.; Ochoa-Alejo, N.; Martinez, O., Dynamics of the chili pepper transcriptome during fruit development. BMC Genomics 2014, 15, 143, doi:10.1186/1471-2164-15-143.
